# Supplementary material for: Fe 3d Orbital Evolution in Ferrocene Ionization: Insights from ΔSCF, EOES, and Orbital Momentum Distribution
Source: Molecules. 2025 Aug 29;30(17):3541. doi: 10.3390/molecules30173541 (PMC12430873; doi:10.3390/molecules30173541)
Supplement: Supplementary file 1 [file molecules-30-03541-s001.zip]

Archive with 1 entries (1 files):
- molecules-3814472-supplementary.pdf
